# Supplementary material for: The Antimicrobial and Antibiofilm Potential of New Water-Soluble Tris-Quaternary Ammonium Compounds
Source: Int J Mol Sci. 2023 Jun 22;24(13):10512. doi: 10.3390/ijms241310512 (PMC10341745; doi:10.3390/ijms241310512)
Supplement: Supplementary file 1 [file ijms-24-10512-s001.zip]

Archive with 1 entries (1 files):
- ijms-2354647-supplementary.pdf
